# Supplementary material for: Optimal use of statistical methods to validate reference gene stability in longitudinal studies
Source: PLoS One. 2019 Jul 23;14(7):e0219440. doi: 10.1371/journal.pone.0219440 (PMC6650036; doi:10.1371/journal.pone.0219440)
Supplement: S5 Table — (XLSX) [file pone.0219440.s005.xlsx]

## Sheet: Spinal Cord
Spinal Cord		Genes											Spinal Cord		Genes
		ACTB	HSP60	GAPDH	SDHA	TBP	MRPL10	PGK	RPL13A	PPIA	RPS26				ACTB	HSP60	GAPDH	SDHA	TBP	MRPL10	PGK	RPL13A	PPIA	RPS26
Samples and Cq values	P5_1	17.9046	21.5679	17.7959	22.4036	25.8229	24.4405	22.2206	20.7685	17.786	21.9145		Samples and 2-Cq values	P5_1	4.07553e-06	3.21674e-07	4.39444e-06	1.80238e-07	1.68469e-08	4.39208e-08	2.04617e-07	5.59844e-07	4.42468e-06	2.5297e-07
	P5_2	17.0857	20.4967	17.5027	20.8175	24.4633	23.3949	20.9836	19.4778	16.8768	21.0705			P5_2	7.1892e-06	6.75894e-07	5.38486e-06	5.41134e-07	4.32337e-08	9.06614e-08	4.82287e-07	1.36964e-06	8.30931e-06	4.54085e-07
	P5_3	17.0661	20.4995	17.0111	21.1809	24.0522	23.3789	20.7745	19.6931	16.6107	21.197			P5_3	7.28757e-06	6.74565e-07	7.57075e-06	4.20641e-07	5.74862e-08	9.1673e-08	5.57492e-07	1.17978e-06	9.99242e-06	4.15973e-07
	P5_4	17.3104	20.8066	17.5413	21.327	24.591	23.534	21.0233	19.8115	16.8559	21.1198			P5_4	6.1523e-06	5.45254e-07	5.24238e-06	3.80143e-07	3.95713e-08	8.23291e-08	4.69205e-07	1.08681e-06	8.43082e-06	4.3885e-07
	P5_5	17.2718	20.7562	17.416	21.3628	24.5119	23.5563	21.161	19.8398	16.9169	20.9886			P5_5	6.31948e-06	5.64626e-07	5.71813e-06	3.7081e-07	4.17999e-08	8.10666e-08	4.26491e-07	1.06569e-06	8.0816e-06	4.80629e-07
	P5_6	17.5839	20.7583	17.7268	21.7619	24.6835	23.704	21.2909	20.0225	17.2211	21.0741			P5_6	5.08988e-06	5.63796e-07	4.60999e-06	2.81208e-07	3.71133e-08	7.31804e-08	3.8977e-07	9.38911e-07	6.54545e-06	4.5296e-07
	P10_1	16.8597	21.8168	18.9307	21.4866	25.0839	23.4131	Outlier	19.4786	17.6105	21.5633			P10_1	8.40836e-06	2.70699e-07	2.00116e-06	3.4032e-07	2.8118e-08	8.95252e-08	Outlier	1.36888e-06	4.99716e-06	3.22708e-07
	P10_2	17.7752	22.8028	19.6373	22.6905	26.5757	24.0188	22.5277	19.8337	18.4924	22.4344			P10_2	4.45777e-06	1.36668e-07	1.22624e-06	1.47729e-07	9.99784e-09	5.88322e-08	1.65384e-07	1.07019e-06	2.7116e-06	1.76425e-07
	P10_3	17.6042	22.6201	19.6875	22.8301	26.5123	23.7706	22.383	19.7891	18.1327	21.8839			P10_3	5.01892e-06	1.55126e-07	1.18435e-06	1.34109e-07	1.0447e-08	6.98757e-08	1.82824e-07	1.10382e-06	3.47942e-06	2.58392e-07
	P10_4	17.3323	21.8022	19.3841	22.0196	25.7189	23.2286	21.6124	19.3789	17.4446	21.7346			P10_4	6.05971e-06	2.73462e-07	1.46148e-06	2.35204e-07	1.8107e-08	1.01741e-07	3.11909e-07	1.46678e-06	5.60588e-06	2.86573e-07
	P10_5	17.6534	22.5743	19.7813	22.8981	26.4709	24.1558	22.5938	20.0278	18.4655	22.5692			P10_5	4.85076e-06	1.60125e-07	1.10976e-06	1.27932e-07	1.07518e-08	5.35019e-08	1.57976e-07	9.35495e-07	2.76272e-06	1.60689e-07
	P15_1	17.3326	20.6068	17.8864	20.5633	25.4013	23.1557	20.6099	19.4074	17.4695	22.0167			P15_1	6.0586e-06	6.2623e-07	4.12729e-06	6.45407e-07	2.2565e-08	1.07013e-07	6.24876e-07	1.43806e-06	5.51004e-06	2.35676e-07
	P15_2	17.1755	20.598	17.7361	20.3365	24.8478	23.2665	20.4385	19.1581	17.0439	21.8972			P15_2	6.75532e-06	6.30045e-07	4.58026e-06	7.55296e-07	3.3119e-08	9.91e-08	7.03739e-07	1.70942e-06	7.40069e-06	2.56028e-07
	P15_3	17.1442	20.5889	17.7084	20.4713	25.0837	23.0692	20.5914	19.267	17.4261	22.2421			P15_3	6.90366e-06	6.34059e-07	4.66927e-06	6.87923e-07	2.81219e-08	1.13623e-07	6.32957e-07	1.58509e-06	5.67825e-06	2.01591e-07
	P15_4	17.4013	20.5759	17.8464	20.4449	24.7695	22.8563	20.5937	19.1159	17.1662	22.159			P15_4	5.7769e-06	6.39801e-07	4.24318e-06	7.00601e-07	3.49658e-08	1.3169e-07	6.31941e-07	1.76006e-06	6.79932e-06	2.13541e-07
	P15_5	17.1729	20.376	17.7812	20.2209	24.8279	22.9587	20.3964	19.0519	17.0421	22.0527			P15_5	6.76785e-06	7.34873e-07	4.4394e-06	8.18286e-07	3.35793e-08	1.22672e-07	7.24553e-07	1.83993e-06	7.41004e-06	2.29873e-07
	P15_6	17.6579	20.7851	17.9705	20.6712	25.2207	23.3537	20.7242	19.5316	17.5678	21.8614			P15_6	4.83565e-06	5.53427e-07	3.89352e-06	5.98897e-07	2.55756e-08	9.32894e-08	5.77304e-07	1.31945e-06	5.14706e-06	2.6246e-07
	P15_7	17.176	20.3314	17.5416	20.0121	24.7709	22.7199	20.0449	19.0681	17.0371	22.1425			P15_7	6.75296e-06	7.57935e-07	5.24138e-06	9.45729e-07	3.49306e-08	1.44749e-07	9.24465e-07	1.81937e-06	7.43548e-06	2.15991e-07
	P23_1	16.9778	19.9473	16.6661	19.5553	23.7386	22.6194	19.6458	18.4651	16.9213	22.6106			P23_1	7.74787e-06	9.89144e-07	9.61641e-06	1.29797e-06	7.14456e-08	1.55194e-07	1.21906e-06	2.76353e-06	8.05735e-06	1.56142e-07
	P23_2	17.007	20.432	16.9886	20.2164	24.7251	23.1181	20.5035	18.9986	17.6966	22.3364			P23_2	7.59272e-06	7.06877e-07	7.69009e-06	8.20844e-07	3.60593e-08	1.09838e-07	6.72714e-07	1.90921e-06	4.70743e-06	1.88829e-07
	P23_3	16.8414	19.7725	16.5328	19.516	23.7756	22.4057	19.5344	18.4672	16.7552	21.9744			P23_3	8.51585e-06	1.11659e-06	1.05472e-05	1.3338e-06	6.96349e-08	1.79971e-07	1.31692e-06	2.75935e-06	9.04006e-06	2.42692e-07
	P23_4	17.0812	19.8013	16.5587	19.3956	23.4764	22.4235	19.6131	18.4161	16.7869	22.0986			P23_4	7.21202e-06	1.09452e-06	1.03594e-05	1.44991e-06	8.56864e-08	1.77774e-07	1.24704e-06	2.85894e-06	8.84371e-06	2.22663e-07
	P23_5	16.1914	19.6407	16.344	19.1111	23.5144	22.0767	19.6405	18.4572	16.6258	21.8123			P23_5	1.33627e-05	1.22336e-06	1.20214e-05	1.76598e-06	8.34585e-08	2.26076e-07	1.22353e-06	2.77867e-06	9.88849e-06	2.71537e-07
	P23_6	16.872	19.8367	16.45	19.0761	23.5509	22.5069	19.5383	18.2879	16.6358	22.2224			P23_6	8.33734e-06	1.068e-06	1.11701e-05	1.8094e-06	8.13692e-08	1.67787e-07	1.31335e-06	3.12454e-06	9.82055e-06	2.04363e-07
	Mean Cq	17.1989	20.7924	17.7665	20.7811	24.7985	23.1602	20.7375	19.2628	17.2522	21.8723			Mean 2-Cq	6.73037e-06	6.29864e-07	5.52093e-06	6.99563e-07	3.97493e-08	1.11045e-07	6.59148e-07	1.65881e-06	6.71165e-06	2.75068e-07
	SD Cq	0.347439	0.915897	1.05976	1.1387	0.914165	0.533256	0.928304	0.545816	0.549166	0.490544			SD 2-Cq	1.89286e-06	3.1107e-07	3.26653e-06	5.04394e-07	2.32889e-08	4.49732e-08	3.80064e-07	7.10005e-07	2.20293e-06	9.90795e-08
	CV (% )Cq	2.02013	4.40495	5.96494	5.47951	3.68637	2.30246	4.47646	2.83352	3.18316	2.24277			CV (% ) 2-Cq	28.1242	49.3869	59.1662	72.1013	58.5895	40.4999	57.6598	42.8021	32.8225	36.02

## Sheet: Cerebellum
Cerebellum		Genes											Cerebellum		Genes
		ACTB	HSP60	GAPDH	SDHA	TBP	MRPL10	PGK	RPL13A	PPIA	RPS26				ACTB	HSP60	GAPDH	SDHA	TBP	MRPL10	PGK	RPL13A	PPIA	RPS26
Samples and Cq values	P5_1	16.728	20.3775	17.6727	20.8235	24.1982	22.7979	21.3069	18.0748	17.0563	21.3093		Samples and 2-Cq values	P5_1	9.21218e-06	7.34128e-07	4.78615e-06	5.38881e-07	5.19549e-08	1.37134e-07	3.85469e-07	3.62202e-06	7.33743e-06	3.84821e-07
	P5_2	16.4311	19.9551	17.3741	20.516	23.7244	22.6857	20.9732	Outlier	15.8356	21.0947			P5_2	1.13171e-05	9.83803e-07	5.88673e-06	6.66913e-07	7.21538e-08	1.48229e-07	4.85763e-07	Outlier	1.7101e-05	4.46555e-07
	P5_3	16.6679	20.4923	17.6761	20.8504	24.4274	22.8752	21.385	17.9038	17.0844	21.1696			P5_3	9.6042e-06	6.7795e-07	4.77495e-06	5.28936e-07	4.43223e-08	1.29982e-07	3.65144e-07	4.07763e-06	7.19603e-06	4.23964e-07
	P5_4	16.6316	19.8099	17.3939	20.2621	23.3302	22.5543	20.7136	17.7069	16.5517	20.4684			P5_4	9.84922e-06	1.088e-06	5.8064e-06	7.95218e-07	9.48241e-08	1.62359e-07	5.81541e-07	4.67397e-06	1.04097e-05	6.89283e-07
	P5_5	17.6833	21.1607	18.4764	21.1669	24.4357	23.5576	22.0221	18.6916	17.6852	21.9097			P5_5	4.75113e-06	4.26564e-07	2.74187e-06	4.24755e-07	4.40672e-08	8.09927e-08	2.34796e-07	2.36195e-06	4.74483e-06	2.5382e-07
	P10_1	16.2241	21.6677	18.2762	19.8919	24.7265	21.6705	19.7577	16.8124	16.1765	Outlier			P10_1	1.30635e-05	3.00181e-07	3.15002e-06	1.02788e-06	3.6023e-08	2.99591e-07	1.12805e-06	8.68862e-06	1.35015e-05	Outlier
	P10_2	16.8144	21.922	19.3896	20.6783	25.0026	22.6592	21.1814	17.3737	16.8004	Outlier			P10_2	8.67656e-06	2.51663e-07	1.45591e-06	5.95938e-07	2.9749e-08	1.50969e-07	4.20506e-07	5.88829e-06	8.76129e-06	Outlier
	P10_3	16.6909	22.5952	19.3238	21.6839	25.7456	22.9657	21.3824	18.2958	17.9189	21.0074			P10_3	9.45247e-06	1.57819e-07	1.52385e-06	2.96819e-07	1.77747e-08	1.22074e-07	3.65822e-07	3.10753e-06	4.03515e-06	4.74383e-07
	P10_4	15.9736	20.8336	17.9295	19.6203	24.416	21.5127	19.8217	16.7931	16.0846	20.144			P10_4	1.55402e-05	5.35135e-07	4.00582e-06	1.24078e-06	4.46722e-08	3.34229e-07	1.07913e-06	8.80591e-06	1.43893e-05	8.63084e-07
	P10_5	16.602	20.7898	18.223	20.2677	24.4295	22.1904	20.3689	17.1509	15.5302	20.7914			P10_5	1.00534e-05	5.51622e-07	3.26828e-06	7.92163e-07	4.42577e-08	2.08946e-07	7.38498e-07	6.87189e-06	2.11323e-05	5.51003e-07
	P10_6	16.7667	21.6733	18.4533	20.2014	24.8315	22.3039	20.696	17.4057	16.678	20.8357			P10_6	8.96876e-06	2.99008e-07	2.78619e-06	8.29409e-07	3.34955e-08	1.93136e-07	5.88677e-07	5.759e-06	9.53723e-06	5.3436e-07
	P15_1	16.7579	21.1692	18.1076	20.3112	25.6581	22.5048	20.6848	18.102	17.0781	21.7543			P15_1	9.02345e-06	4.2407e-07	3.54055e-06	7.68637e-07	1.88856e-08	1.6803e-07	5.93285e-07	3.55424e-06	7.22742e-06	2.8268e-07
	P15_2	16.7527	20.6516	18.1317	19.6871	24.7757	22.2065	20.2466	17.822	16.5201	21.2081			P15_2	9.05617e-06	6.07096e-07	3.48199e-06	1.18467e-06	3.48144e-08	2.06619e-07	8.0383e-07	4.31564e-06	1.06403e-05	4.12778e-07
	P15_3	16.9406	21.4344	18.4567	20.0377	25.1889	22.5523	20.1575	17.7141	16.6365	21.1844			P15_3	7.95025e-06	3.52868e-07	2.77955e-06	9.291e-07	2.61448e-08	1.62585e-07	8.55067e-07	4.65065e-06	9.81541e-06	4.19625e-07
	P15_4	16.9893	21.0981	18.5451	19.9979	24.8771	22.6714	20.5192	17.9359	Outlier	21.5895			P15_4	7.68637e-06	4.45502e-07	2.61433e-06	9.55068e-07	3.24521e-08	1.49702e-07	6.6544e-07	3.98792e-06	Outlier	3.16883e-07
	P15_5	16.76	20.6294	18.1026	19.8025	24.4909	22.08	20.0471	17.516	16.5005	21.2599			P15_5	9.01055e-06	6.16496e-07	3.55274e-06	1.09359e-06	4.24143e-08	2.25554e-07	9.23062e-07	5.33535e-06	1.07858e-05	3.98222e-07
	P15_6	16.9127	21.4969	18.5955	20.0644	25.3123	22.3841	Outlier	17.6751	16.7795	21.4427			P15_6	8.10542e-06	3.37898e-07	2.52464e-06	9.12031e-07	2.40013e-08	1.82685e-07	Outlier	4.77807e-06	8.88941e-06	3.50847e-07
	P23_1	17.6934	20.6011	16.8493	19.4543	23.5636	22.3783	19.5976	18.6303	16.4636	21.5329			P23_1	4.71804e-06	6.28718e-07	8.46966e-06	1.39211e-06	8.0658e-08	1.83429e-07	1.26049e-06	2.46449e-06	1.10655e-05	3.29571e-07
	P23_2	17.3225	20.3423	16.6717	19.1422	23.0881	22.0984	19.3497	18.7538	16.3828	21.0568			P23_2	6.10114e-06	7.5226e-07	9.57879e-06	1.72833e-06	1.12151e-07	2.22701e-07	1.49678e-06	2.26228e-06	1.17031e-05	4.58444e-07
	P23_3	17.3904	20.2418	16.7627	19.1847	23.0578	22.3735	19.5528	18.6374	16.4082	21.8784			P23_3	5.82075e-06	8.06539e-07	8.99329e-06	1.67813e-06	1.14531e-07	1.84037e-07	1.30027e-06	2.45239e-06	1.14984e-05	2.59386e-07
	P23_4	17.5781	20.6129	16.7867	19.274	23.4099	22.7545	19.4784	18.8232	16.5426	21.7622			P23_4	5.11035e-06	6.23584e-07	8.84498e-06	1.57741e-06	8.97266e-08	1.41322e-07	1.36901e-06	2.156e-06	1.04756e-05	2.81146e-07
	P23_5	17.7152	20.3922	16.7569	19.4687	23.5032	22.4698	19.5476	18.6971	16.7137	21.6933			P23_5	4.64738e-06	7.26645e-07	9.02939e-06	1.37831e-06	8.41072e-08	1.72156e-07	1.30493e-06	2.35287e-06	9.30394e-06	2.94901e-07
	P23_6	17.2432	19.9794	16.3637	18.8548	23.0292	22.2801	19.5563	18.1989	16.9331	21.3255			P23_6	6.44581e-06	9.67413e-07	1.18588e-05	2.10924e-06	1.16823e-07	1.96347e-07	1.2971e-06	3.32335e-06	7.99139e-06	3.80536e-07
	Mean Cq	16.9248	20.8664	17.84	20.054	24.314	22.4577	20.3794	17.9416	16.6528	21.258			Mean 2-Cq	8.44193e-06	5.78042e-07	5.01978e-06	1.01932e-06	5.60871e-08	1.80992e-07	8.29212e-07	4.34046e-06	1.03428e-05	4.19347e-07
	SD Cq	0.467552	0.693951	0.848611	0.695866	0.832362	0.4263	0.765549	0.615956	0.535833	0.454564			SD 2-Cq	2.68983e-06	2.4639e-07	2.96854e-06	4.60271e-07	3.21076e-08	5.50076e-08	3.9202e-07	1.93925e-06	3.80704e-06	1.48044e-07
	CV (% )Cq	2.76253	3.32569	4.7568	3.46996	3.42338	1.89823	3.75649	3.43312	3.21768	2.13832			CV (% ) 2-Cq	31.8627	42.6249	59.1369	45.1548	57.2458	30.3924	47.2762	44.6784	36.8085	35.3033
